# Supplementary material for: Guanylate-Binding Protein 2 Exerts GTPase-Dependent Anti-Ectromelia Virus Effect
Source: Microorganisms. 2023 Sep 8;11(9):2258. doi: 10.3390/microorganisms11092258 (PMC10534507; doi:10.3390/microorganisms11092258)
Supplement: Supplementary file 1 [file microorganisms-11-02258-s001.zip]

Archive with 1 entries (1 files):
- microorganisms-2581557-supplementary.pdf
